# Supplementary material for: Exploration of the causal effects of leukocyte telomere length and four gastrointestinal diseases: a two-sample bidirectional Mendelian randomization study
Source: BMC Gastroenterol. 2023 Dec 18;23:446. doi: 10.1186/s12876-023-03081-y (PMC10729385; doi:10.1186/s12876-023-03081-y)
Supplement: Supplementary file 2 — Supplementary Material 2 [file 12876_2023_3081_MOESM2_ESM.xlsx]

## Sheet: Supplementary File 2
Supplementary table 1. Sources and detailed information on the GWAS data used.
Supplementary table 2. Summary table of all IVs used in the Mendelian randomization analysis for LTL on IBS.
Supplementary table 3. Summary table of all IVs used in the Mendelian randomization analysis for LTL on GERD.
Supplementary table 4. Summary table of all IVs used in the Mendelian randomization analysis for LTL on PUD.
Supplementary table 5. Summary table of all IVs used in the Mendelian randomization analysis for LTL on NAFLD.
Supplementary table 6. Summary table of all IVs used in the Mendelian randomization analysis for IBS on LTL.
Supplementary table 7. Summary table of all IVs used in the Mendelian randomization analysis for GERD on LTL.
Supplementary table 8. Summary table of all IVs used in the Mendelian randomization analysis for PUD on LTL.
Supplementary table 9. Summary table of all IVs used in the Mendelian randomization analysis for NAFLD on LTL.
Supplementary table 10. Statistical power calculation for the forward MR analysis.
Supplementary table 11. Statistical power calculation for the reverse MR analysis.
Supplementary table 12. Effect of sample overlap rate on the results of Mendelian randomization analysis.
Supplementary table 13. Summarize tables of tool variables excluded by Phenoscanner and GWAS Catalog.

## Sheet: Table S1.
Supplementary table 1. Sources and detailed information on the GWAS data used.
Trait	IEU-GWAS ID	population	Sample size（n case/n control）	Links to resources
telomere length	ieu-b-4879	European	472174	https://gwas.mrcieu.ac.uk/datasets/ieu-b-4879/
Irritable bowel syndrome	ebi-a-GCST90016564	European	53400/433201	https://gwas.mrcieu.ac.uk/datasets/ebi-a-GCST90016564/
Gastro-oesophageal reflux disease	finn-b-K11_REFLUX	European	13141/189695	https://gwas.mrcieu.ac.uk/datasets/finn-b-K11_REFLUX/
Gastroduodenal ulcer disease	ukb-d-K11_GASTRODUOULC	European	3467/357727	https://gwas.mrcieu.ac.uk/datasets/ukb-d-K11_GASTRODUOULC/
Nonalcoholic fatty liver disease	finn-b-NAFLD	European	894/217898	https://gwas.mrcieu.ac.uk/datasets/finn-b-NAFLD/
abbreviation: GWAS, Genome-wide association study. IEU, the MRC Integrative Epidemiology Unit.

## Sheet: Table S2. 
Supplementary table 2. Summary table of all IVs used in the Mendelian randomization analysis for LTL on IBS.
NO.	SNP	effect allele	other allele	beta exposure	beta outcome	se exposure	se outcome	pval.exposure	pval.outcome	maf	r2	F
1	rs1023767	A	G	-0.0183732	-0.0098	0.00234772	0.0079	5.00035e-15	0.2158	0.237595	0.000129694	61.2456
2	rs10768683	G	C	0.0469922	-0.0047	0.00277015	0.0095	1.50003e-64	0.621101	0.158967	0.000609086	287.768
3	rs10773176	G	A	-0.0172009	0.0168	0.00228534	0.0078	5.19996e-14	0.0306803	0.258786	0.000119963	56.6499
4	rs10805346	C	T	0.0117072	0.011	0.00202147	0.0069	7.00003e-09	0.1095	0.439339	7.10295e-05	33.5405
5	rs10840270	G	C	0.014383	0.0137	0.00212494	0.0072	1.29987e-11	0.0577896	0.344316	9.702e-05	45.8146
6	rs10845387	A	G	-0.0141214	-0.0025	0.00209396	0.0078	1.50003e-11	0.7443	0.352666	9.63108e-05	45.4796
7	rs10905255	T	G	-0.0182493	-0.0048	0.00203099	0.007	2.60016e-19	0.491801	0.42081	0.000170962	80.7374
8	rs11085072	T	C	-0.0131806	0.0063	0.00236713	0.0084	2.59998e-08	0.4574	0.236909	6.56592e-05	31.0045
9	rs11117354	C	T	0.0232506	0.0093	0.00219601	0.0075	3.40017e-26	0.2182	0.303487	0.000237353	112.098
10	rs111950327	C	G	0.0238271	0.0094	0.00409406	0.0138	5.89997e-09	0.4952	0.063628	7.173e-05	33.8713
11	rs11212631	C	T	-0.0193458	0.0017	0.00256554	0.0088	4.70002e-14	0.8447	0.199229	0.00012041	56.8609
12	rs113525195	A	C	-0.0124075	0.0197	0.00224132	0.0077	3.09999e-08	0.0102901	0.290254	6.48979e-05	30.645
13	rs11412296	T	TA	0.0332259	0.0096	0.00234478	0.0093	1.39991e-45	0.3062	0.240616	0.000425072	200.792
14	rs11426156	T	TA	-0.0115882	-0.0042	0.0020709	0.0083	2.19999e-08	0.6122	0.399525	6.63106e-05	31.3121
15	rs11579626	C	A	0.0265113	0.0006	0.00357752	0.0122	1.29987e-13	0.9629	0.084882	0.000116291	54.9156
16	rs11584821	T	C	-0.0306517	-0.0111	0.00263623	0.0089	2.99985e-31	0.21	0.176208	0.000286231	135.189
17	rs11699829	A	G	0.0641957	-0.031	0.00602028	0.0225	1.50003e-26	0.1686	0.034146	0.000240753	113.704
18	rs117034449	A	G	0.0374377	0.0054	0.00667898	0.0223	2.1e-08	0.8084	0.023304	6.65376e-05	31.4193
19	rs117407747	T	C	0.0450533	-0.0009	0.00611706	0.0229	1.80011e-13	0.9675	0.027571	0.000114872	54.2458
20	rs117512405	A	G	-0.0790134	0.0004	0.00824611	0.0311	9.49948e-22	0.9905	0.017043	0.000194409	91.8124
21	rs117630647	A	G	0.059565	-0.0092	0.00720413	0.0244	1.39991e-16	0.704399	0.021346	0.000144762	68.3624
22	rs11769630	A	T	-0.0256807	-0.0107	0.00389475	0.0134	4.30031e-11	0.4246	0.072227	9.20688e-05	43.4763
23	rs11991877	A	T	-0.030138	-0.0066	0.00318686	0.0109	3.19963e-21	0.5433	0.110691	0.000189373	89.4337
24	rs12369950	C	T	-0.0178308	-0.0046	0.00290205	0.0101	8e-10	0.6483	0.140675	7.99457e-05	37.7511
25	rs12412214	A	G	-0.0245174	0.009	0.00222685	0.0075	3.40017e-28	0.2323	0.279765	0.000256657	121.217
26	rs12925933	C	A	-0.0146622	0.0034	0.00213796	0.0073	7.00003e-12	0.6374	0.33779	9.95987e-05	47.0324
27	rs12932179	G	A	-0.0136257	-0.0043	0.0020276	0.007	1.80011e-11	0.5329	0.438601	9.56334e-05	45.1597
28	rs13062095	C	T	0.0138552	0.011	0.00214113	0.0074	9.70063e-11	0.1352	0.327843	8.86745e-05	41.8733
29	rs131797	T	TAAAAA	0.0243752	-0.0012	0.00236561	0.0095	6.79986e-25	0.8992	0.235625	0.000224807	106.172
30	rs13230646	C	T	-0.0173277	-0.0068	0.00232377	0.0079	8.9002e-14	0.3898	0.248945	0.000117745	55.6024
31	rs137901416	A	G	0.04572	-0.0098	0.00332355	0.0131	4.70002e-43	0.453799	0.100311	0.000400619	189.237
32	rs139795227	C	A	0.0599379	0.019	0.00873247	0.0307	6.70039e-12	0.5363	0.014021	9.97662e-05	47.1115
33	rs141214782	TTATC	T	-0.0246687	-0.0035	0.00335723	0.0138	1.99986e-13	0.7993	0.101206	0.000114335	53.9919
34	rs142426306	T	C	-0.0504903	-0.0394	0.00539933	0.0199	8.69961e-21	0.04797	0.039544	0.000185163	87.4449
35	rs143190905	T	G	-0.0723995	0.0046	0.00369421	0.0142	1.59993e-85	0.7474	0.080404	0.00081278	384.084
36	rs144204502	T	C	-0.100574	-0.0148	0.00913369	0.0328	3.40017e-28	0.651499	0.012562	0.000256723	121.249
37	rs145114957	G	C	0.0272605	-0.0216	0.00498872	0.018	4.60002e-08	0.229	0.042648	6.32353e-05	29.8598
38	rs150150565	T	C	0.063762	-0.0032	0.00739877	0.0285	6.79986e-18	0.9114	0.021455	0.000157266	74.2682
39	rs1611236	A	G	-0.0160135	0.0166	0.00213359	0.0086	6.09958e-14	0.0541701	0.32687	0.000119288	56.3312
40	rs16978028	T	A	-0.029945	-0.0052	0.00285068	0.0098	8.19974e-26	0.5977	0.143727	0.000233641	110.344
41	rs17445108	A	G	-0.0168922	-0.0071	0.00300983	0.0113	2e-08	0.5303	0.12695	6.67049e-05	31.4983
42	rs17803849	T	C	0.0273203	0.0035	0.00203482	0.0071	4.19952e-41	0.6254	0.405161	0.000381638	180.267
43	rs182059586	C	T	-0.0571159	-0.0268	0.00680853	0.0268	4.90004e-17	0.3169	0.02511	0.000149019	70.3729
44	rs185174247	A	G	0.0372806	0.006	0.00435145	0.0176	1.10002e-17	0.7319	0.05609	0.000155428	73.4
45	rs188918174	T	C	0.0403062	-0.0112	0.00543604	0.0209	1.20005e-13	0.5914	0.036106	0.00011642	54.9764
46	rs1907702	A	G	0.0150247	0.0078	0.00242651	0.0083	5.89997e-10	0.3435	0.233229	8.11914e-05	38.3394
47	rs1957937	T	A	0.0209365	0.0046	0.00273361	0.0094	1.9002e-14	0.6277	0.16018	0.000124216	58.6588
48	rs1985369	G	A	-0.0311893	0.0017	0.00300952	0.0109	3.59998e-25	0.8765	0.131822	0.000227413	107.403
49	rs202034370	T	TA	0.102784	0.0061	0.00650108	0.0257	2.60016e-56	0.8119	0.02459	0.000529113	249.964
50	rs2056726	A	G	-0.0228078	0.0022	0.00243638	0.0083	7.89951e-21	0.7902	0.214376	0.000185564	87.6345
51	rs2276182	G	C	0.0233529	0.0016	0.00204247	0.0069	2.80027e-30	0.8198	0.403227	0.000276788	130.728
52	rs2282764	G	A	-0.0224234	-0.0138	0.00289392	0.01	9.30037e-15	0.1687	0.142384	0.000127137	60.0383
53	rs2555104	C	A	-0.0139717	-0.0065	0.00203498	0.0069	6.59933e-12	0.347	0.434255	9.98235e-05	47.1386
54	rs2763979	T	C	-0.0277713	-0.0242	0.00208092	0.0073	1.29987e-40	0.000976607	0.359721	0.000377065	178.107
55	rs28363070	A	G	0.0755557	0.0148	0.00959987	0.0378	3.50026e-15	0.6946	0.013389	0.000131173	61.9444
56	rs28502153	A	C	-0.0215916	-0.0028	0.00206208	0.0074	1.20005e-25	0.7004	0.377958	0.000232143	109.637
57	rs28577594	C	G	0.0187657	0.0215	0.00224024	0.0077	5.40008e-17	0.00520799	0.290171	0.000148585	70.1679
58	rs2967355	C	A	-0.0461595	0.0073	0.00238972	0.0082	4.00037e-83	0.3759	0.225724	0.000789556	373.101
59	rs2977608	C	A	0.0129483	-0.0123	0.00233716	0.009	2.99999e-08	0.1743	0.256051	6.50007e-05	30.6935
60	rs3093888	A	G	-0.028973	-0.0088	0.00452459	0.0154	1.5e-10	0.5699	0.05131	8.68338e-05	41.004
61	rs34550383	C	CT	-0.0192236	0.0062	0.00200412	0.008	8.60003e-22	0.4443	0.4526	0.000194821	92.0068
62	rs35446936	A	G	-0.0940025	-0.0153	0.00232918	0.0079	1e-200	0.0548605	0.243674	0.00343776	1628.81
63	rs376641875	C	CATAA	-0.0265863	-0.0255	0.00422973	0.0166	3.29997e-10	0.124	0.071127	8.36666e-05	39.5083
64	rs3767952	A	G	0.0134472	-0.0015	0.00238826	0.0082	1.79999e-08	0.8578	0.226709	6.71381e-05	31.7029
65	rs3785074	G	A	0.023863	0.0007	0.00220455	0.0076	2.60016e-27	0.9278	0.289672	0.000248085	117.168
66	rs3891167	G	A	-0.0425685	0.0085	0.00239551	0.0087	1.20005e-70	0.3292	0.253435	0.000668326	315.776
67	rs41269079	A	T	0.0153617	0.0083	0.0025499	0.0087	1.7e-09	0.3361	0.188991	7.68594e-05	36.2936
68	rs41304832	A	G	0.0611702	-0.0113	0.0093095	0.0358	5.00035e-11	0.753	0.012378	9.14293e-05	43.1743
69	rs4498805	T	G	0.0150601	-0.0017	0.00200376	0.0068	5.70033e-14	0.7981	0.453368	0.000119622	56.4888
70	rs450962	G	A	0.0142833	-0.0096	0.00245428	0.0097	5.89997e-09	0.3209	0.283779	7.17258e-05	33.8694
71	rs4530278	T	G	0.0138793	0.0103	0.0020567	0.0076	1.50003e-11	0.1727	0.40185	9.64382e-05	45.5398
72	rs45604339	T	C	-0.020433	0.0071	0.00211433	0.0072	4.30031e-22	0.3242	0.34242	0.000197756	93.3936
73	rs4616688	T	G	-0.0173476	-0.001	0.00200198	0.0078	4.49987e-18	0.8949	0.474606	0.000158997	75.0857
74	rs4695407	G	A	0.0141511	-0.0028	0.00199925	0.007	1.50003e-12	0.6884	0.492157	0.000106096	50.1008
75	rs4724	A	G	-0.0547446	-0.0227	0.00312441	0.011	9.79941e-69	0.0393296	0.116598	0.000649774	307.004
76	rs4731541	G	C	-0.0206119	-0.008	0.00205962	0.0071	1.39991e-23	0.2605	0.375099	0.000212064	100.152
77	rs4743037	T	C	0.0147971	0.003	0.00238094	0.0082	5.1e-10	0.715599	0.230874	8.17935e-05	38.6238
78	rs56061761	A	G	-0.0203556	0.0051	0.0022296	0.0089	6.90081e-20	0.5657	0.332642	0.000176496	83.3512
79	rs56799554	G	A	-0.0259793	0.0112	0.00267858	0.0092	2.99985e-22	0.2241	0.170183	0.000199185	94.0684
80	rs59409453	G	A	0.0202133	-0.006	0.00230175	0.008	1.59993e-18	0.4503	0.269398	0.0001633	77.1181
81	rs6007020	C	T	0.0144904	0.0056	0.00209637	0.0072	4.79954e-12	0.4335	0.367823	0.000101176	47.7775
82	rs6054257	A	G	-0.0141684	0.0077	0.00247729	0.0091	1.09999e-08	0.3981	0.206478	6.92717e-05	32.7104
83	rs611646	A	T	-0.0368309	0.0074	0.00203547	0.0069	3.50026e-73	0.2859	0.408685	0.000692934	327.411
84	rs61405042	T	C	-0.0501874	0.033	0.00602955	0.025	8.49963e-17	0.1865	0.029288	0.000146708	69.2816
85	rs61748181	T	C	-0.059181	-0.0117	0.00595394	0.022	2.80027e-23	0.5956	0.028928	0.000209201	98.7993
86	rs6536702	A	G	0.0534148	0.002	0.00238875	0.0082	9.39723e-111	0.8074	0.225353	0.00105784	500.011
87	rs6584579	G	A	0.0114923	0.011	0.00204674	0.007	2e-08	0.1162	0.398876	6.67663e-05	31.5273
88	rs6587577	G	A	-0.0182148	0.0041	0.0026359	0.009	4.79954e-12	0.6467	0.173654	0.000101122	47.7517
89	rs6590343	G	A	0.0121739	-0.0054	0.00201444	0.0068	1.5e-09	0.4285	0.483615	7.7342e-05	36.5215
90	rs6659669	T	C	-0.0117091	-0.0002	0.00205167	0.0069	1.09999e-08	0.9714	0.394905	6.89763e-05	32.5709
91	rs6669563	A	G	0.0182358	0.0105	0.00202476	0.0069	2.09991e-19	0.1261	0.437768	0.000171762	81.1149
92	rs66731853	A	G	-0.0177791	0.0023	0.00215421	0.0073	1.50003e-16	0.7554	0.317304	0.000144238	68.1148
93	rs6751209	C	T	-0.0140465	0.0062	0.00248465	0.0085	1.6e-08	0.4625	0.204231	6.76822e-05	31.9598
94	rs6776756	A	G	-0.0174439	0.0147	0.00203747	0.007	1.10002e-17	0.0347496	0.402438	0.000155216	73.2998
95	rs6790988	G	A	0.0145728	0.0112	0.00228428	0.0077	1.79999e-10	0.1463	0.258098	8.61882e-05	40.6992
96	rs6881568	A	C	0.0169256	0.0062	0.00207735	0.0071	3.69999e-16	0.3815	0.36258	0.000140574	66.3845
97	rs7099229	A	G	-0.0153288	-0.0112	0.00224403	0.0077	8.4004e-12	0.1485	0.273301	9.8813e-05	46.6613
98	rs7164950	G	A	0.0129362	-0.0034	0.00204001	0.007	2.30001e-10	0.621299	0.405979	8.51549e-05	40.2112
99	rs7209057	A	G	0.011819	-0.0097	0.00202865	0.007	5.69994e-09	0.1664	0.438956	7.1881e-05	33.9426
100	rs7221585	T	C	0.0143271	-0.01	0.00247042	0.0088	6.69993e-09	0.2574	0.22401	7.12266e-05	33.6336
101	rs73581419	T	C	0.0229838	-0.0085	0.00324156	0.011	1.29987e-12	0.4371	0.106605	0.00010646	50.2729
102	rs73730598	A	G	0.0273632	0.0032	0.00439272	0.0153	4.70002e-10	0.8349	0.054793	8.2173e-05	38.803
103	rs75664430	G	C	-0.0235179	0.0064	0.0023186	0.0079	3.59998e-24	0.4185	0.248028	0.000217846	102.883
104	rs76065543	T	C	0.0342843	0.0026	0.00290708	0.0099	4.19952e-32	0.793201	0.137527	0.000294474	139.083
105	rs76219171	A	G	0.0359839	0.0259	0.00431741	0.0146	7.8001e-17	0.0775908	0.058433	0.000147097	69.4653
106	rs762679	A	T	0.0310104	0.001	0.00285024	0.0097	1.39991e-27	0.9178	0.143499	0.000250635	118.372
107	rs76666449	C	T	0.0295125	-0.0105	0.00333186	0.0111	8.19974e-19	0.3426	0.100625	0.000166136	78.4579
108	rs7705526	A	C	0.0776022	-0.0001	0.00216124	0.0081	1e-200	0.9859	0.326578	0.00272305	1289.26
109	rs7772289	T	G	0.017549	0.0041	0.00200003	0.007	1.69981e-18	0.5582	0.496919	0.000163027	76.9892
110	rs77732866	A	G	0.0177942	-0.0097	0.00290595	0.0099	9.20005e-10	0.3263	0.137597	7.94043e-05	37.4955
111	rs7790856	T	C	-0.0437199	-0.0206	0.00220526	0.0076	1.80011e-87	0.00655602	0.289139	0.000831716	393.04
112	rs78491606	C	A	-0.0756311	-0.0169	0.00741168	0.0278	1.9002e-24	0.543599	0.018433	0.00022048	104.128
113	rs79977579	A	C	0.0281517	-0.0081	0.00343182	0.0115	2.29985e-16	0.4782	0.09555	0.000142494	67.2912
114	rs80116508	A	G	-0.0352672	0.0118	0.00415151	0.0141	1.99986e-17	0.4013	0.062356	0.000152813	72.1652
115	rs80324517	A	G	0.0396515	-0.0141	0.00466286	0.0167	1.80011e-17	0.4	0.048259	0.000153125	72.3124
116	rs8102497	A	G	-0.0149654	0.0078	0.0020233	0.007	1.39991e-13	0.267	0.431828	0.000115852	54.7084
117	rs8105767	G	A	0.0328384	-0.0078	0.00220117	0.0075	2.49977e-50	0.298	0.29467	0.00047114	222.564
118	rs869785	C	T	-0.0147303	0.0052	0.00212801	0.0072	4.40048e-12	0.4691	0.327529	0.000101468	47.9153
119	rs871134	T	C	-0.0182986	-0.0096	0.0020263	0.0069	1.69981e-19	0.1677	0.430968	0.000172684	81.5505
120	rs932002	T	C	-0.0402052	-0.0032	0.00279667	0.0094	7.29962e-47	0.732099	0.150843	0.000437512	206.671
121	rs9398196	G	A	-0.0143586	0.0083	0.00201175	0.0068	9.49948e-13	0.2256	0.47995	0.000107877	50.9418
122	rs939916	A	G	0.0241795	0.0089	0.00216724	0.0081	6.59933e-29	0.2703	0.330033	0.000263551	124.474
123	rs9419958	C	T	-0.0810098	-0.0031	0.00293847	0.01	2.60016e-167	0.7591	0.13861	0.00160706	760.03
124	rs9600019	T	C	0.0127134	-0.0095	0.00213096	0.0072	2.39999e-09	0.1907	0.335579	7.53769e-05	35.5935
125	rs9878436	T	C	-0.0143407	-0.0016	0.00201819	0.0069	1.20005e-12	0.8203	0.434393	0.000106922	50.4911
126	rs9955360	A	C	-0.0190311	-0.0186	0.00299791	0.0106	2.19999e-10	0.0779794	0.130712	8.53398e-05	40.2985
abbreviation: IV, instrumental variable. se, standard error. maf, minor allele frequency. r2, proportion of variance explained for the association between the SNP and the exposure variable. F, The strength of the instrument. LTL,leukocyte telomere length. IBS, irritable bowel syndrome.

## Sheet: Table S3. 
Supplementary table 3. Summary table of all IVs used in the Mendelian randomization analysis for LTL on GERD.
NO.	SNP	effect allele	other allele	beta exposure	beta outcome	se exposure	se outcome	pval exposure	pval outcome	maf	r2	F
1	rs1003322	A	C	0.0141734	-0.0174	0.0191	0.3646	0.00247546	1e-08	0.213742	6.94231e-05	32.7819
2	rs10112752	A	G	-0.0287522	0.0268	0.0135	0.0480596	0.00202518	9.49948e-46	0.430369	0.000426705	201.564
3	rs10768683	G	C	0.0469922	-0.0073	0.0167	0.663901	0.00277015	1.50003e-64	0.158967	0.000609086	287.768
4	rs10805346	C	T	0.0117072	0.0247	0.0135	0.0670903	0.00202147	7.00003e-09	0.439339	7.10295e-05	33.5405
5	rs10840270	G	C	0.014383	0.0156	0.0143	0.2756	0.00212494	1.29987e-11	0.344316	9.702e-05	45.8146
6	rs10845387	A	G	-0.0141214	-0.0109	0.0146	0.452	0.00209396	1.50003e-11	0.352666	9.63108e-05	45.4796
7	rs10905255	T	G	-0.0182493	-0.0106	0.0136	0.4334	0.00203099	2.60016e-19	0.42081	0.000170962	80.7374
8	rs11085072	T	C	-0.0131806	0.0205	0.0182	0.2608	0.00236713	2.59998e-08	0.236909	6.56592e-05	31.0045
9	rs11117354	C	T	0.0232506	-0.0059	0.0136	0.6672	0.00219601	3.40017e-26	0.303487	0.000237353	112.098
10	rs111950327	C	G	0.0238271	0.0073	0.0301	0.8079	0.00409406	5.89997e-09	0.063628	7.173e-05	33.8713
11	rs112394943	C	T	-0.0198961	0.0284	0.016	0.0769201	0.00281641	1.59993e-12	0.162741	0.000105681	49.9048
12	rs113525195	A	C	-0.0124075	-0.002	0.0147	0.8889	0.00224132	3.09999e-08	0.290254	6.48979e-05	30.645
13	rs11412296	T	TA	0.0332259	-0.0084	0.0158	0.5942	0.00234478	1.39991e-45	0.240616	0.000425072	200.792
14	rs11579626	C	A	0.0265113	-0.0104	0.0206	0.6153	0.00357752	1.29987e-13	0.084882	0.000116291	54.9156
15	rs11584821	T	C	-0.0306517	0.0291	0.0175	0.0952994	0.00263623	2.99985e-31	0.176208	0.000286231	135.189
16	rs116863223	A	G	-0.0817874	0.1215	0.0537	0.0236298	0.00937157	2.60016e-18	0.011763	0.000161278	76.1634
17	rs11699829	A	G	0.0641957	-0.0779	0.0552	0.1585	0.00602028	1.50003e-26	0.034146	0.000240753	113.704
18	rs117407747	T	C	0.0450533	0.0624	0.0697	0.3709	0.00611706	1.80011e-13	0.027571	0.000114872	54.2458
19	rs117512405	A	G	-0.0790134	0.0248	0.0301	0.4094	0.00824611	9.49948e-22	0.017043	0.000194409	91.8124
20	rs117630647	A	G	0.059565	0.0043	0.0529	0.935	0.00720413	1.39991e-16	0.021346	0.000144762	68.3624
21	rs11769630	A	T	-0.0256807	-0.0214	0.0222	0.3349	0.00389475	4.30031e-11	0.072227	9.20688e-05	43.4763
22	rs11991877	A	T	-0.030138	0.0011	0.0192	0.9545	0.00318686	3.19963e-21	0.110691	0.000189373	89.4337
23	rs12369950	C	T	-0.0178308	0.0361	0.0189	0.0563599	0.00290205	8e-10	0.140675	7.99457e-05	37.7511
24	rs12412214	A	G	-0.0245174	-0.008	0.0138	0.559899	0.00222685	3.40017e-28	0.279765	0.000256657	121.217
25	rs12451892	C	T	-0.0116145	0.0309	0.0136	0.0234401	0.00207578	2.19999e-08	0.380511	6.62991e-05	31.3066
26	rs12925933	C	A	-0.0146622	-0.0046	0.0136	0.7326	0.00213796	7.00003e-12	0.33779	9.95987e-05	47.0324
27	rs12932179	G	A	-0.0136257	-0.0039	0.0138	0.7757	0.0020276	1.80011e-11	0.438601	9.56334e-05	45.1597
28	rs13062095	C	T	0.0138552	-0.0193	0.0139	0.1659	0.00214113	9.70063e-11	0.327843	8.86745e-05	41.8733
29	rs13230646	C	T	-0.0173277	-0.0333	0.0178	0.0608205	0.00232377	8.9002e-14	0.248945	0.000117745	55.6024
30	rs137901416	A	G	0.04572	0.0152	0.0272	0.5745	0.00332355	4.70002e-43	0.100311	0.000400619	189.237
31	rs139669835	T	C	-0.0612563	-0.1314	0.1813	0.4687	0.0105346	6.1e-09	0.009365	7.16032e-05	33.8114
32	rs139795227	C	A	0.0599379	-0.0138	0.0414	0.739399	0.00873247	6.70039e-12	0.014021	9.97662e-05	47.1115
33	rs141214782	TTATC	T	-0.0246687	0.0126	0.0218	0.5632	0.00335723	1.99986e-13	0.101206	0.000114335	53.9919
34	rs142426306	T	C	-0.0504903	-0.0106	0.0343	0.756201	0.00539933	8.69961e-21	0.039544	0.000185163	87.4449
35	rs143190905	T	G	-0.0723995	0.0363	0.0254	0.1529	0.00369421	1.59993e-85	0.080404	0.00081278	384.084
36	rs144204502	T	C	-0.100574	0.0196	0.0355	0.5811	0.00913369	3.40017e-28	0.012562	0.000256723	121.249
37	rs145114957	G	C	0.0272605	-0.0324	0.0345	0.3482	0.00498872	4.60002e-08	0.042648	6.32353e-05	29.8598
38	rs150150565	T	C	0.063762	0.0111	0.0496	0.8227	0.00739877	6.79986e-18	0.021455	0.000157266	74.2682
39	rs1611236	A	G	-0.0160135	0.0164	0.0167	0.3236	0.00213359	6.09958e-14	0.32687	0.000119288	56.3312
40	rs16978028	T	A	-0.029945	-0.0174	0.0245	0.4784	0.00285068	8.19974e-26	0.143727	0.000233641	110.344
41	rs17445108	A	G	-0.0168922	-0.0125	0.0205	0.5407	0.00300983	2e-08	0.12695	6.67049e-05	31.4983
42	rs182059586	C	T	-0.0571159	0.0675	0.0825	0.4131	0.00680853	4.90004e-17	0.02511	0.000149019	70.3729
43	rs188918174	T	C	0.0403062	-0.0328	0.032	0.3043	0.00543604	1.20005e-13	0.036106	0.00011642	54.9764
44	rs1907702	A	G	0.0150247	-0.0001	0.0168	0.9953	0.00242651	5.89997e-10	0.233229	8.11914e-05	38.3394
45	rs1957937	T	A	0.0209365	0	0.0173	0.9998	0.00273361	1.9002e-14	0.16018	0.000124216	58.6588
46	rs1985369	G	A	-0.0311893	0.0019	0.0214	0.9299	0.00300952	3.59998e-25	0.131822	0.000227413	107.403
47	rs2056726	A	G	-0.0228078	0.0098	0.0161	0.5401	0.00243638	7.89951e-21	0.214376	0.000185564	87.6345
48	rs2538745	C	T	-0.012942	0.004	0.0135	0.768	0.002056	3.09999e-10	0.397159	8.39108e-05	39.6237
49	rs2555104	C	A	-0.0139717	-0.0101	0.0134	0.4545	0.00203498	6.59933e-12	0.434255	9.98235e-05	47.1386
50	rs28363070	A	G	0.0755557	-0.0038	0.1567	0.9805	0.00959987	3.50026e-15	0.013389	0.000131173	61.9444
51	rs28502153	A	C	-0.0215916	0.0184	0.0138	0.1835	0.00206208	1.20005e-25	0.377958	0.000232143	109.637
52	rs28577594	C	G	0.0187657	0.0131	0.0149	0.3776	0.00224024	5.40008e-17	0.290171	0.000148585	70.1679
53	rs2977608	C	A	0.0129483	-0.0213	0.0146	0.1453	0.00233716	2.99999e-08	0.256051	6.50007e-05	30.6935
54	rs3093888	A	G	-0.028973	0.0101	0.0236	0.670101	0.00452459	1.5e-10	0.05131	8.68338e-05	41.004
55	rs35446936	A	G	-0.0940025	0.0045	0.0151	0.7634	0.00232918	1e-200	0.243674	0.00343776	1628.81
56	rs35640778	A	G	-0.209011	-0.0256	0.0594	0.6665	0.00702087	9.59401e-195	0.020757	0.00187344	886.247
57	rs3767952	A	G	0.0134472	0.0122	0.0161	0.4497	0.00238826	1.79999e-08	0.226709	6.71381e-05	31.7029
58	rs3785074	G	A	0.023863	-0.0249	0.0165	0.1322	0.00220455	2.60016e-27	0.289672	0.000248085	117.168
59	rs3891167	G	A	-0.0425685	0.0082	0.0156	0.6012	0.00239551	1.20005e-70	0.253435	0.000668326	315.776
60	rs41269079	A	T	0.0153617	-0.0248	0.0165	0.1325	0.0025499	1.7e-09	0.188991	7.68594e-05	36.2936
61	rs41304832	A	G	0.0611702	0.0294	0.0353	0.4049	0.0093095	5.00035e-11	0.012378	9.14293e-05	43.1743
62	rs4498805	T	G	0.0150601	0.0069	0.0134	0.6072	0.00200376	5.70033e-14	0.453368	0.000119622	56.4888
63	rs4530278	T	G	0.0138793	0.0041	0.0137	0.7652	0.0020567	1.50003e-11	0.40185	9.64382e-05	45.5398
64	rs45604339	T	C	-0.020433	0.0199	0.0138	0.1484	0.00211433	4.30031e-22	0.34242	0.000197756	93.3936
65	rs4616688	T	G	-0.0173476	-0.0143	0.0137	0.2972	0.00200198	4.49987e-18	0.474606	0.000158997	75.0857
66	rs4724	A	G	-0.0547446	0.0483	0.0218	0.0267602	0.00312441	9.79941e-69	0.116598	0.000649774	307.004
67	rs4731541	G	C	-0.0206119	0.0221	0.014	0.1136	0.00205962	1.39991e-23	0.375099	0.000212064	100.152
68	rs4743037	T	C	0.0147971	-0.0102	0.0163	0.533301	0.00238094	5.1e-10	0.230874	8.17935e-05	38.6238
69	rs56799554	G	A	-0.0259793	0.0057	0.016	0.7227	0.00267858	2.99985e-22	0.170183	0.000199185	94.0684
70	rs59409453	G	A	0.0202133	0.0155	0.0166	0.3489	0.00230175	1.59993e-18	0.269398	0.0001633	77.1181
71	rs6007020	C	T	0.0144904	-0.0044	0.0141	0.7515	0.00209637	4.79954e-12	0.367823	0.000101176	47.7775
72	rs6054257	A	G	-0.0141684	-0.0291	0.0168	0.08314	0.00247729	1.09999e-08	0.206478	6.92717e-05	32.7104
73	rs611646	A	T	-0.0368309	-0.0047	0.0137	0.732	0.00203547	3.50026e-73	0.408685	0.000692934	327.411
74	rs61405042	T	C	-0.0501874	0.0781	0.0635	0.2186	0.00602955	8.49963e-17	0.029288	0.000146708	69.2816
75	rs61748181	T	C	-0.059181	-0.0379	0.0301	0.2071	0.00595394	2.80027e-23	0.028928	0.000209201	98.7993
76	rs6536702	A	G	0.0534148	0.0094	0.0172	0.5851	0.00238875	9.39723e-111	0.225353	0.00105784	500.011
77	rs6584579	G	A	0.0114923	0.0132	0.0143	0.3573	0.00204674	2e-08	0.398876	6.67663e-05	31.5273
78	rs6587577	G	A	-0.0182148	-0.0133	0.0184	0.4709	0.0026359	4.79954e-12	0.173654	0.000101122	47.7517
79	rs6659669	T	C	-0.0117091	0.0151	0.0136	0.2648	0.00205167	1.09999e-08	0.394905	6.89763e-05	32.5709
80	rs6669563	A	G	0.0182358	0.0047	0.0135	0.7271	0.00202476	2.09991e-19	0.437768	0.000171762	81.1149
81	rs66731853	A	G	-0.0177791	0.0117	0.0169	0.488	0.00215421	1.50003e-16	0.317304	0.000144238	68.1148
82	rs6751209	C	T	-0.0140465	0.0119	0.0174	0.4947	0.00248465	1.6e-08	0.204231	6.76822e-05	31.9598
83	rs6776756	A	G	-0.0174439	0.0069	0.0136	0.6125	0.00203747	1.10002e-17	0.402438	0.000155216	73.2998
84	rs6790988	G	A	0.0145728	0.0207	0.016	0.1953	0.00228428	1.79999e-10	0.258098	8.61882e-05	40.6992
85	rs6881568	A	C	0.0169256	0.0119	0.0151	0.4306	0.00207735	3.69999e-16	0.36258	0.000140574	66.3845
86	rs7099229	A	G	-0.0153288	-0.0219	0.0176	0.2143	0.00224403	8.4004e-12	0.273301	9.8813e-05	46.6613
87	rs7164950	G	A	0.0129362	0.0111	0.0136	0.4147	0.00204001	2.30001e-10	0.405979	8.51549e-05	40.2112
88	rs7209057	A	G	0.011819	0.0124	0.0135	0.3602	0.00202865	5.69994e-09	0.438956	7.1881e-05	33.9426
89	rs7221585	T	C	0.0143271	-0.0062	0.0149	0.6807	0.00247042	6.69993e-09	0.22401	7.12266e-05	33.6336
90	rs73730598	A	G	0.0273632	0.0277	0.0269	0.3044	0.00439272	4.70002e-10	0.054793	8.2173e-05	38.803
91	rs75664430	G	C	-0.0235179	0.009	0.0171	0.5983	0.0023186	3.59998e-24	0.248028	0.000217846	102.883
92	rs76065543	T	C	0.0342843	0.0155	0.0174	0.3737	0.00290708	4.19952e-32	0.137527	0.000294474	139.083
93	rs76219171	A	G	0.0359839	-0.0187	0.0362	0.6058	0.00431741	7.8001e-17	0.058433	0.000147097	69.4653
94	rs762679	A	T	0.0310104	0.0012	0.0178	0.9473	0.00285024	1.39991e-27	0.143499	0.000250635	118.372
95	rs76666449	C	T	0.0295125	-0.0014	0.0195	0.9443	0.00333186	8.19974e-19	0.100625	0.000166136	78.4579
96	rs7705526	A	C	0.0776022	0.0057	0.0144	0.6901	0.00216124	1e-200	0.326578	0.00272305	1289.26
97	rs77231040	C	G	0.0989303	0.0204	0.0425	0.6316	0.0134649	1.99986e-13	0.005742	0.000114314	53.9822
98	rs7772289	T	G	0.017549	-0.0344	0.0141	0.0147999	0.00200003	1.69981e-18	0.496919	0.000163027	76.9892
99	rs77732866	A	G	0.0177942	-0.0211	0.0193	0.2749	0.00290595	9.20005e-10	0.137597	7.94043e-05	37.4955
100	rs7790856	T	C	-0.0437199	0.0195	0.0161	0.2255	0.00220526	1.80011e-87	0.289139	0.000831716	393.04
101	rs78491606	C	A	-0.0756311	0.0165	0.0407	0.685499	0.00741168	1.9002e-24	0.018433	0.00022048	104.128
102	rs79977579	A	C	0.0281517	-0.0176	0.0231	0.4467	0.00343182	2.29985e-16	0.09555	0.000142494	67.2912
103	rs80116508	A	G	-0.0352672	-0.0223	0.0248	0.3686	0.00415151	1.99986e-17	0.062356	0.000152813	72.1652
104	rs80324517	A	G	0.0396515	-0.0104	0.0276	0.7071	0.00466286	1.80011e-17	0.048259	0.000153125	72.3124
105	rs8102497	A	G	-0.0149654	-0.0044	0.0135	0.744201	0.0020233	1.39991e-13	0.431828	0.000115852	54.7084
106	rs8105767	G	A	0.0328384	-0.016	0.0144	0.2656	0.00220117	2.49977e-50	0.29467	0.00047114	222.564
107	rs869785	C	T	-0.0147303	-0.0025	0.0142	0.8584	0.00212801	4.40048e-12	0.327529	0.000101468	47.9153
108	rs871134	T	C	-0.0182986	-0.0124	0.0135	0.3594	0.0020263	1.69981e-19	0.430968	0.000172684	81.5505
109	rs932002	T	C	-0.0402052	-0.002	0.0158	0.9005	0.00279667	7.29962e-47	0.150843	0.000437512	206.671
110	rs9398196	G	A	-0.0143586	0.0056	0.0139	0.685001	0.00201175	9.49948e-13	0.47995	0.000107877	50.9418
111	rs939916	A	G	0.0241795	0.0221	0.0152	0.147	0.00216724	6.59933e-29	0.330033	0.000263551	124.474
112	rs9419958	C	T	-0.0810098	0.0443	0.021	0.03476	0.00293847	2.60016e-167	0.13861	0.00160706	760.03
113	rs9600019	T	C	0.0127134	0.0056	0.0139	0.686501	0.00213096	2.39999e-09	0.335579	7.53769e-05	35.5935
114	rs9878436	T	C	-0.0143407	0.0233	0.014	0.0962498	0.00201819	1.20005e-12	0.434393	0.000106922	50.4911
115	rs9940099	T	G	-0.033609	-0.0214	0.0248	0.3881	0.00411613	3.19963e-16	0.062718	0.000141179	66.6701
116	rs9955360	A	C	-0.0190311	-0.0193	0.0192	0.3146	0.00299791	2.19999e-10	0.130712	8.53398e-05	40.2985
abbreviation: IV, instrumental variable. se, standard error. maf, minor allele frequency. r2, proportion of variance explained for the association between the SNP and the exposure variable. F, The strength of the instrument. LTL,leukocyte telomere length. GERD:gastroesophageal reflux disease.

## Sheet: Table S4. 
Supplementary table 4. Summary table of all IVs used in the Mendelian randomization analysis for LTL on PUD.
NO.	SNP	effect allele	other allele	beta exposure	beta outcome	se exposure	se outcome	pval.exposure	pval.outcome	maf	r2	F
1	rs1003322	A	C	0.0141734	0.000418098	0.00247546	0.000283613	1e-08	0.140432	0.213742	6.94231e-05	32.7819
2	rs10768683	G	C	0.0469922	0.000101985	0.00277015	0.000321062	1.50003e-64	0.750751	0.158967	0.000609086	287.768
3	rs10773176	G	A	-0.0172009	-0.000103528	0.00228534	0.0002627	5.19996e-14	0.693514	0.258786	0.000119963	56.6499
4	rs10805346	C	T	0.0117072	4.8538e-05	0.00202147	0.000231858	7.00003e-09	0.83418	0.439339	7.10295e-05	33.5405
5	rs10840270	G	C	0.014383	6.23968e-05	0.00212494	0.000244567	1.29987e-11	0.798622	0.344316	9.702e-05	45.8146
6	rs10845387	A	G	-0.0141214	-0.000431282	0.00209396	0.000240487	1.50003e-11	0.0729155	0.352666	9.63108e-05	45.4796
7	rs10905255	T	G	-0.0182493	0.000322267	0.00203099	0.000233366	2.60016e-19	0.167295	0.42081	0.000170962	80.7374
8	rs11085072	T	C	-0.0131806	-0.000455521	0.00236713	0.000268336	2.59998e-08	0.089588	0.236909	6.56592e-05	31.0045
9	rs11117354	C	T	0.0232506	-0.000134541	0.00219601	0.000254033	3.40017e-26	0.596376	0.303487	0.000237353	112.098
10	rs111527438	C	T	0.0125	0.000317915	0.00211016	0.000238707	3.09999e-09	0.182919	0.351251	7.43113e-05	35.0903
11	rs111950327	C	G	0.0238271	-1.61785e-05	0.00409406	0.000467342	5.89997e-09	0.972384	0.063628	7.173e-05	33.8713
12	rs11212631	C	T	-0.0193458	-7.09155e-05	0.00256554	0.000291282	4.70002e-14	0.807649	0.199229	0.00012041	56.8609
13	rs112394943	C	T	-0.0198961	0.000746371	0.00281641	0.000326852	1.59993e-12	0.0224011	0.162741	0.000105681	49.9048
14	rs113525195	A	C	-0.0124075	-0.000223735	0.00224132	0.000257157	3.09999e-08	0.384284	0.290254	6.48979e-05	30.645
15	rs11412296	T	TA	0.0332259	0.000234222	0.00234478	0.000267969	1.39991e-45	0.382084	0.240616	0.000425072	200.792
16	rs11426156	T	TA	-0.0115882	-0.000105028	0.0020709	0.000238109	2.19999e-08	0.659145	0.399525	6.63106e-05	31.3121
17	rs11557154	T	C	-0.0343719	-0.000271026	0.00298538	0.000344062	1.10002e-30	0.430858	0.13003	0.000280662	132.558
18	rs11579626	C	A	0.0265113	-1.6711e-06	0.00357752	0.000411958	1.29987e-13	0.996763	0.084882	0.000116291	54.9156
19	rs11584821	T	C	-0.0306517	-0.000141917	0.00263623	0.000299814	2.99985e-31	0.635963	0.176208	0.000286231	135.189
20	rs116863223	A	G	-0.0817874	-7.8788e-05	0.00937157	0.00103835	2.60016e-18	0.939516	0.011763	0.000161278	76.1634
21	rs11699829	A	G	0.0641957	-0.000124503	0.00602028	0.000667687	1.50003e-26	0.852078	0.034146	0.000240753	113.704
22	rs117034449	A	G	0.0374377	-0.000677811	0.00667898	0.000748558	2.1e-08	0.365207	0.023304	6.65376e-05	31.4193
23	rs117407747	T	C	0.0450533	-0.00103298	0.00611706	0.000683922	1.80011e-13	0.13095	0.027571	0.000114872	54.2458
24	rs117512405	A	G	-0.0790134	0.000204238	0.00824611	0.000923999	9.49948e-22	0.825064	0.017043	0.000194409	91.8124
25	rs117630647	A	G	0.059565	-0.000536868	0.00720413	0.000805951	1.39991e-16	0.505329	0.021346	0.000144762	68.3624
26	rs11769630	A	T	-0.0256807	-0.000124658	0.00389475	0.000439248	4.30031e-11	0.776565	0.072227	9.20688e-05	43.4763
27	rs11991877	A	T	-0.030138	-7.09257e-05	0.00318686	0.000370144	3.19963e-21	0.848042	0.110691	0.000189373	89.4337
28	rs12369950	C	T	-0.0178308	-0.000113473	0.00290205	0.000335316	8e-10	0.735059	0.140675	7.99457e-05	37.7511
29	rs12412214	A	G	-0.0245174	6.04104e-05	0.00222685	0.000254239	3.40017e-28	0.812182	0.279765	0.000256657	121.217
30	rs12451892	C	T	-0.0116145	-2.93396e-05	0.00207578	0.000237818	2.19999e-08	0.901814	0.380511	6.62991e-05	31.3066
31	rs12925933	C	A	-0.0146622	1.68064e-05	0.00213796	0.000244931	7.00003e-12	0.945295	0.33779	9.95987e-05	47.0324
32	rs12932179	G	A	-0.0136257	-0.00034892	0.0020276	0.000232451	1.80011e-11	0.133344	0.438601	9.56334e-05	45.1597
33	rs13062095	C	T	0.0138552	-0.000141948	0.00214113	0.000243229	9.70063e-11	0.559492	0.327843	8.86745e-05	41.8733
34	rs131797	T	TAAAAA	0.0243752	0.00023913	0.00236561	0.000270198	6.79986e-25	0.376147	0.235625	0.000224807	106.172
35	rs13230646	C	T	-0.0173277	-1.72142e-05	0.00232377	0.00026635	8.9002e-14	0.948469	0.248945	0.000117745	55.6024
36	rs1332941	G	A	0.0256552	0.000295256	0.00273159	0.000315241	5.90065e-21	0.348962	0.179534	0.000186783	88.21
37	rs137901416	A	G	0.04572	0.000120695	0.00332355	0.000378459	4.70002e-43	0.749794	0.100311	0.000400619	189.237
38	rs139669835	T	C	-0.0612563	-0.000599521	0.0105346	0.00124821	6.1e-09	0.631013	0.009365	7.16032e-05	33.8114
39	rs139795227	C	A	0.0599379	-0.00106295	0.00873247	0.000966258	6.70039e-12	0.271302	0.014021	9.97662e-05	47.1115
40	rs141214782	TTATC	T	-0.0246687	-0.000318976	0.00335723	0.000395379	1.99986e-13	0.419806	0.101206	0.000114335	53.9919
41	rs142426306	T	C	-0.0504903	-6.88338e-05	0.00539933	0.000610087	8.69961e-21	0.910169	0.039544	0.000185163	87.4449
42	rs142730696	TTTTTC	T	0.0216931	-0.000210906	0.00301569	0.000339807	6.29941e-13	0.53482	0.135917	0.000109577	51.745
43	rs143190905	T	G	-0.0723995	-0.000565328	0.00369421	0.000435671	1.59993e-85	0.194424	0.080404	0.00081278	384.084
44	rs144204502	T	C	-0.100574	-0.00100624	0.00913369	0.00104781	3.40017e-28	0.336892	0.012562	0.000256723	121.249
45	rs145114957	G	C	0.0272605	-0.000944523	0.00498872	0.00059298	4.60002e-08	0.111197	0.042648	6.32353e-05	29.8598
46	rs150150565	T	C	0.063762	-8.28785e-06	0.00739877	0.000833837	6.79986e-18	0.99207	0.021455	0.000157266	74.2682
47	rs1611236	A	G	-0.0160135	-6.36121e-05	0.00213359	0.000245652	6.09958e-14	0.795673	0.32687	0.000119288	56.3312
48	rs16978028	T	A	-0.029945	-8.59236e-05	0.00285068	0.000328616	8.19974e-26	0.793729	0.143727	0.000233641	110.344
49	rs17445108	A	G	-0.0168922	-0.00077434	0.00300983	0.00033766	2e-08	0.0218338	0.12695	6.67049e-05	31.4983
50	rs17677991	G	C	0.0222664	0.000210173	0.00210806	0.000240998	4.40048e-26	0.383157	0.342123	0.000236227	111.566
51	rs17803849	T	C	0.0273203	-0.000168697	0.00203482	0.000234208	4.19952e-41	0.471349	0.405161	0.000381638	180.267
52	rs182059586	C	T	-0.0571159	0.000882707	0.00680853	0.000762727	4.90004e-17	0.247149	0.02511	0.000149019	70.3729
53	rs185174247	A	G	0.0372806	0.000664826	0.00435145	0.000508772	1.10002e-17	0.191307	0.05609	0.000155428	73.4
54	rs188918174	T	C	0.0403062	-0.000102176	0.00543604	0.000603836	1.20005e-13	0.86563	0.036106	0.00011642	54.9764
55	rs1907702	A	G	0.0150247	-5.91355e-05	0.00242651	0.000277596	5.89997e-10	0.831306	0.233229	8.11914e-05	38.3394
56	rs1957937	T	A	0.0209365	-0.000356769	0.00273361	0.000317004	1.9002e-14	0.260404	0.16018	0.000124216	58.6588
57	rs1985369	G	A	-0.0311893	-0.000418615	0.00300952	0.000346182	3.59998e-25	0.226574	0.131822	0.000227413	107.403
58	rs202034370	T	TA	0.102784	0.00183979	0.00650108	0.000737948	2.60016e-56	0.0126631	0.02459	0.000529113	249.964
59	rs2056726	A	G	-0.0228078	-8.72918e-05	0.00243638	0.000277524	7.89951e-21	0.753113	0.214376	0.000185564	87.6345
60	rs2276182	G	C	0.0233529	-9.52478e-05	0.00204247	0.000234083	2.80027e-30	0.684083	0.403227	0.000276788	130.728
61	rs2282764	G	A	-0.0224234	-0.000128996	0.00289392	0.000340104	9.30037e-15	0.704476	0.142384	0.000127137	60.0383
62	rs2538745	C	T	-0.012942	-0.000183313	0.002056	0.000234125	3.09999e-10	0.433646	0.397159	8.39108e-05	39.6237
63	rs2555104	C	A	-0.0139717	-0.00018882	0.00203498	0.00023162	6.59933e-12	0.414949	0.434255	9.98235e-05	47.1386
64	rs2763979	T	C	-0.0277713	-3.82371e-05	0.00208092	0.000239226	1.29987e-40	0.87301	0.359721	0.000377065	178.107
65	rs28363070	A	G	0.0755557	0.000698567	0.00959987	0.00107685	3.50026e-15	0.516526	0.013389	0.000131173	61.9444
66	rs28502153	A	C	-0.0215916	-0.000415809	0.00206208	0.000236153	1.20005e-25	0.0782799	0.377958	0.000232143	109.637
67	rs28577594	C	G	0.0187657	0.000145672	0.00224024	0.00025724	5.40008e-17	0.5712	0.290171	0.000148585	70.1679
68	rs2967355	C	A	-0.0461595	-0.000425924	0.00238972	0.000271615	4.00037e-83	0.116855	0.225724	0.000789556	373.101
69	rs2977608	C	A	0.0129483	-0.000103756	0.00233716	0.000270282	2.99999e-08	0.701068	0.256051	6.50007e-05	30.6935
70	rs3093888	A	G	-0.028973	-0.000275537	0.00452459	0.000523624	1.5e-10	0.598741	0.05131	8.68338e-05	41.004
71	rs34550383	C	CT	-0.0192236	2.00067e-05	0.00200412	0.000230055	8.60003e-22	0.930699	0.4526	0.000194821	92.0068
72	rs35446936	A	G	-0.0940025	0.000275718	0.00232918	0.000266603	1e-200	0.30105	0.243674	0.00343776	1628.81
73	rs35640778	A	G	-0.209011	0.000359269	0.00702087	0.000787666	9.59401e-195	0.648304	0.020757	0.00187344	886.247
74	rs376641875	C	CATAA	-0.0265863	7.79452e-05	0.00422973	0.000475414	3.29997e-10	0.869769	0.071127	8.36666e-05	39.5083
75	rs3767952	A	G	0.0134472	0.000382124	0.00238826	0.000274691	1.79999e-08	0.164194	0.226709	6.71381e-05	31.7029
76	rs3785074	G	A	0.023863	-0.000155044	0.00220455	0.000253179	2.60016e-27	0.540281	0.289672	0.000248085	117.168
77	rs3891167	G	A	-0.0425685	-3.87205e-06	0.00239551	0.00027257	1.20005e-70	0.988666	0.253435	0.000668326	315.776
78	rs41269079	A	T	0.0153617	0.000106419	0.0025499	0.000290483	1.7e-09	0.714103	0.188991	7.68594e-05	36.2936
79	rs41304832	A	G	0.0611702	-0.000186068	0.0093095	0.00113263	5.00035e-11	0.86951	0.012378	9.14293e-05	43.1743
80	rs4498805	T	G	0.0150601	-0.000310804	0.00200376	0.000230382	5.70033e-14	0.177312	0.453368	0.000119622	56.4888
81	rs4530278	T	G	0.0138793	-3.4819e-05	0.0020567	0.000235676	1.50003e-11	0.882547	0.40185	9.64382e-05	45.5398
82	rs4616688	T	G	-0.0173476	-0.000190299	0.00200198	0.000230145	4.49987e-18	0.408314	0.474606	0.000158997	75.0857
83	rs4695407	G	A	0.0141511	4.75884e-06	0.00199925	0.000230081	1.50003e-12	0.983498	0.492157	0.000106096	50.1008
84	rs4724	A	G	-0.0547446	0.000231203	0.00312441	0.000367412	9.79941e-69	0.52917	0.116598	0.000649774	307.004
85	rs4731541	G	C	-0.0206119	2.97344e-06	0.00205962	0.000236916	1.39991e-23	0.989986	0.375099	0.000212064	100.152
86	rs4743037	T	C	0.0147971	3.06024e-06	0.00238094	0.000275161	5.1e-10	0.991126	0.230874	8.17935e-05	38.6238
87	rs55747751	A	G	-0.0211612	-7.79422e-05	0.00375164	0.000420606	1.7e-08	0.852987	0.077375	6.73763e-05	31.8153
88	rs56061761	A	G	-0.0203556	0.000206247	0.0022296	0.000254898	6.90081e-20	0.418437	0.332642	0.000176496	83.3512
89	rs56799554	G	A	-0.0259793	-0.000409612	0.00267858	0.000309618	2.99985e-22	0.18585	0.170183	0.000199185	94.0684
90	rs59409453	G	A	0.0202133	-0.000149553	0.00230175	0.000264846	1.59993e-18	0.572292	0.269398	0.0001633	77.1181
91	rs6007020	C	T	0.0144904	-0.000303346	0.00209637	0.000240103	4.79954e-12	0.206448	0.367823	0.000101176	47.7775
92	rs6054257	A	G	-0.0141684	-4.82674e-06	0.00247729	0.000284143	1.09999e-08	0.986447	0.206478	6.92717e-05	32.7104
93	rs611646	A	T	-0.0368309	3.69492e-05	0.00203547	0.000233284	3.50026e-73	0.874152	0.408685	0.000692934	327.411
94	rs61748181	T	C	-0.059181	-0.000739169	0.00595394	0.00067029	2.80027e-23	0.270132	0.028928	0.000209201	98.7993
95	rs6536702	A	G	0.0534148	0.000478587	0.00238875	0.000274276	9.39723e-111	0.0810028	0.225353	0.00105784	500.011
96	rs6584579	G	A	0.0114923	-0.000316601	0.00204674	0.000235558	2e-08	0.178934	0.398876	6.67663e-05	31.5273
97	rs6587577	G	A	-0.0182148	-5.52572e-05	0.0026359	0.000304912	4.79954e-12	0.856192	0.173654	0.000101122	47.7517
98	rs6590343	G	A	0.0121739	4.68411e-05	0.00201444	0.000229216	1.5e-09	0.838077	0.483615	7.7342e-05	36.5215
99	rs6659669	T	C	-0.0117091	-0.000219076	0.00205167	0.000233984	1.09999e-08	0.349126	0.394905	6.89763e-05	32.5709
100	rs6669563	A	G	0.0182358	-0.000144841	0.00202476	0.000231247	2.09991e-19	0.531086	0.437768	0.000171762	81.1149
101	rs66731853	A	G	-0.0177791	0.000157835	0.00215421	0.000245024	1.50003e-16	0.519471	0.317304	0.000144238	68.1148
102	rs6751209	C	T	-0.0140465	-6.21012e-05	0.00248465	0.00028599	1.6e-08	0.828096	0.204231	6.76822e-05	31.9598
103	rs6776756	A	G	-0.0174439	-0.00035158	0.00203747	0.000233048	1.10002e-17	0.131398	0.402438	0.000155216	73.2998
104	rs6790988	G	A	0.0145728	-2.84759e-05	0.00228428	0.000260802	1.79999e-10	0.913055	0.258098	8.61882e-05	40.6992
105	rs6881568	A	C	0.0169256	-0.000164022	0.00207735	0.000237929	3.69999e-16	0.490589	0.36258	0.000140574	66.3845
106	rs7099229	A	G	-0.0153288	-0.000159455	0.00224403	0.000259251	8.4004e-12	0.538516	0.273301	9.8813e-05	46.6613
107	rs7164950	G	A	0.0129362	0.00010128	0.00204001	0.000232827	2.30001e-10	0.663561	0.405979	8.51549e-05	40.2112
108	rs7209057	A	G	0.011819	0.000368257	0.00202865	0.0002326	5.69994e-09	0.113372	0.438956	7.1881e-05	33.9426
109	rs7221585	T	C	0.0143271	0.000123769	0.00247042	0.000286134	6.69993e-09	0.665337	0.22401	7.12266e-05	33.6336
110	rs73581419	T	C	0.0229838	0.000154066	0.00324156	0.00036716	1.29987e-12	0.674767	0.106605	0.00010646	50.2729
111	rs73730598	A	G	0.0273632	-1.12762e-05	0.00439272	0.000505884	4.70002e-10	0.982217	0.054793	8.2173e-05	38.803
112	rs76065543	T	C	0.0342843	0.000293469	0.00290708	0.0003292	4.19952e-32	0.372683	0.137527	0.000294474	139.083
113	rs76219171	A	G	0.0359839	0.000655149	0.00431741	0.000486896	7.8001e-17	0.178444	0.058433	0.000147097	69.4653
114	rs762679	A	T	0.0310104	0.000307153	0.00285024	0.000324981	1.39991e-27	0.344588	0.143499	0.000250635	118.372
115	rs76666449	C	T	0.0295125	0.000201148	0.00333186	0.000378014	8.19974e-19	0.594645	0.100625	0.000166136	78.4579
116	rs7705526	A	C	0.0776022	-9.57274e-05	0.00216124	0.000247775	1e-200	0.69924	0.326578	0.00272305	1289.26
117	rs77231040	C	G	0.0989303	-0.00210804	0.0134649	0.00154884	1.99986e-13	0.173499	0.005742	0.000114314	53.9822
118	rs7772289	T	G	0.017549	6.14487e-05	0.00200003	0.000229229	1.69981e-18	0.788648	0.496919	0.000163027	76.9892
119	rs77732866	A	G	0.0177942	-0.000374837	0.00290595	0.000334396	9.20005e-10	0.262315	0.137597	7.94043e-05	37.4955
120	rs7790856	T	C	-0.0437199	6.83689e-05	0.00220526	0.000252976	1.80011e-87	0.786962	0.289139	0.000831716	393.04
121	rs78491606	C	A	-0.0756311	-0.000312892	0.00741168	0.000826592	1.9002e-24	0.705036	0.018433	0.00022048	104.128
122	rs79977579	A	C	0.0281517	0.000315897	0.00343182	0.000385801	2.29985e-16	0.412896	0.09555	0.000142494	67.2912
123	rs80116508	A	G	-0.0352672	-0.00049748	0.00415151	0.000475236	1.99986e-17	0.29519	0.062356	0.000152813	72.1652
124	rs80324517	A	G	0.0396515	0.000608932	0.00466286	0.000531583	1.80011e-17	0.252001	0.048259	0.000153125	72.3124
125	rs8102497	A	G	-0.0149654	-0.000167887	0.0020233	0.000231888	1.39991e-13	0.469066	0.431828	0.000115852	54.7084
126	rs8105767	G	A	0.0328384	4.57522e-05	0.00220117	0.000253618	2.49977e-50	0.85684	0.29467	0.00047114	222.564
127	rs869785	C	T	-0.0147303	-0.000126544	0.00212801	0.000244509	4.40048e-12	0.604777	0.327529	0.000101468	47.9153
128	rs871134	T	C	-0.0182986	-0.000278878	0.0020263	0.000232591	1.69981e-19	0.230527	0.430968	0.000172684	81.5505
129	rs932002	T	C	-0.0402052	0.000156077	0.00279667	0.000321139	7.29962e-47	0.62696	0.150843	0.000437512	206.671
130	rs9398196	G	A	-0.0143586	-0.000247252	0.00201175	0.000229352	9.49948e-13	0.281015	0.47995	0.000107877	50.9418
131	rs939916	A	G	0.0241795	-3.19621e-05	0.00216724	0.000248591	6.59933e-29	0.897696	0.330033	0.000263551	124.474
132	rs9419958	C	T	-0.0810098	0.000440553	0.00293847	0.00034088	2.60016e-167	0.19622	0.13861	0.00160706	760.03
133	rs9600019	T	C	0.0127134	-0.000215026	0.00213096	0.000242793	2.39999e-09	0.375814	0.335579	7.53769e-05	35.5935
134	rs9878436	T	C	-0.0143407	6.98806e-05	0.00201819	0.000231455	1.20005e-12	0.762714	0.434393	0.000106922	50.4911
135	rs9940099	T	G	-0.033609	-0.000561231	0.00411613	0.000467368	3.19963e-16	0.229817	0.062718	0.000141179	66.6701
136	rs9955360	A	C	-0.0190311	-0.000326839	0.00299791	0.00034824	2.19999e-10	0.347965	0.130712	8.53398e-05	40.2985
abbreviation: IV, instrumental variable. se, standard error. maf, minor allele frequency. r2, proportion of variance explained for the association between the SNP and the exposure variable. F, The strength of the instrument. LTL,leukocyte telomere length. PUD, peptic ulcers disease.

## Sheet: Table S5. 
Supplementary table 5. Summary table of all IVs used in the Mendelian randomization analysis for LTL on NAFLD.
NO.	SNP	effect allele	other allele	beta exposure	beta outcome	se exposure	se outcome	pval.exposure	pval.outcome	maf	r2	F
1	rs1003322	A	C	0.0141734	0.0286	0.00247546	0.0681	1e-08	0.674599	0.213742	6.94231e-05	32.7819
2	rs10768683	G	C	0.0469922	0.0664	0.00277015	0.0596	1.50003e-64	0.2654	0.158967	0.000609086	287.768
3	rs10773176	G	A	-0.0172009	-0.0766	0.00228534	0.0609	5.19996e-14	0.2083	0.258786	0.000119963	56.6499
4	rs10805346	C	T	0.0117072	-0.1093	0.00202147	0.0481	7.00003e-09	0.0230001	0.439339	7.10295e-05	33.5405
5	rs10840270	G	C	0.014383	0.0152	0.00212494	0.051	1.29987e-11	0.765399	0.344316	9.702e-05	45.8146
6	rs10845387	A	G	-0.0141214	-0.07	0.00209396	0.0518	1.50003e-11	0.1766	0.352666	9.63108e-05	45.4796
7	rs10905255	T	G	-0.0182493	-0.008	0.00203099	0.0484	2.60016e-19	0.8683	0.42081	0.000170962	80.7374
8	rs11085072	T	C	-0.0131806	0.0027	0.00236713	0.0651	2.59998e-08	0.9671	0.236909	6.56592e-05	31.0045
9	rs11117354	C	T	0.0232506	-0.0374	0.00219601	0.0486	3.40017e-26	0.441	0.303487	0.000237353	112.098
10	rs111527438	C	T	0.0125	-0.0206	0.00211016	0.0514	3.09999e-09	0.688201	0.351251	7.43113e-05	35.0903
11	rs111950327	C	G	0.0238271	-0.0308	0.00409406	0.1078	5.89997e-09	0.7753	0.063628	7.173e-05	33.8713
12	rs112394943	C	T	-0.0198961	-0.026	0.00281641	0.057	1.59993e-12	0.6486	0.162741	0.000105681	49.9048
13	rs113525195	A	C	-0.0124075	0.0185	0.00224132	0.0522	3.09999e-08	0.7225	0.290254	6.48979e-05	30.645
14	rs11412296	T	TA	0.0332259	-0.0461	0.00234478	0.0565	1.39991e-45	0.4141	0.240616	0.000425072	200.792
15	rs11579626	C	A	0.0265113	-0.0233	0.00357752	0.0733	1.29987e-13	0.751	0.084882	0.000116291	54.9156
16	rs11584821	T	C	-0.0306517	-0.0533	0.00263623	0.0623	2.99985e-31	0.3922	0.176208	0.000286231	135.189
17	rs116863223	A	G	-0.0817874	0.0886	0.00937157	0.1914	2.60016e-18	0.643501	0.011763	0.000161278	76.1634
18	rs11699829	A	G	0.0641957	0.1465	0.00602028	0.1973	1.50003e-26	0.4578	0.034146	0.000240753	113.704
19	rs117407747	T	C	0.0450533	0.0355	0.00611706	0.2486	1.80011e-13	0.8865	0.027571	0.000114872	54.2458
20	rs117512405	A	G	-0.0790134	0.0457	0.00824611	0.1065	9.49948e-22	0.6675	0.017043	0.000194409	91.8124
21	rs117630647	A	G	0.059565	-0.1472	0.00720413	0.1883	1.39991e-16	0.4344	0.021346	0.000144762	68.3624
22	rs11769630	A	T	-0.0256807	-0.1226	0.00389475	0.0791	4.30031e-11	0.1215	0.072227	9.20688e-05	43.4763
23	rs11991877	A	T	-0.030138	-0.0285	0.00318686	0.0685	3.19963e-21	0.6772	0.110691	0.000189373	89.4337
24	rs12369950	C	T	-0.0178308	0.035	0.00290205	0.0674	8e-10	0.6033	0.140675	7.99457e-05	37.7511
25	rs12412214	A	G	-0.0245174	-0.0474	0.00222685	0.049	3.40017e-28	0.3342	0.279765	0.000256657	121.217
26	rs12451892	C	T	-0.0116145	0.0115	0.00207578	0.0486	2.19999e-08	0.8123	0.380511	6.62991e-05	31.3066
27	rs1291143	C	A	0.0493145	-0.0996	0.0027991	0.0575	1.80011e-69	0.0829698	0.150974	0.000656939	310.392
28	rs12925933	C	A	-0.0146622	-0.0324	0.00213796	0.0482	7.00003e-12	0.5014	0.33779	9.95987e-05	47.0324
29	rs12932179	G	A	-0.0136257	0.0164	0.0020276	0.0492	1.80011e-11	0.739399	0.438601	9.56334e-05	45.1597
30	rs13062095	C	T	0.0138552	-0.0594	0.00214113	0.0494	9.70063e-11	0.2294	0.327843	8.86745e-05	41.8733
31	rs13230646	C	T	-0.0173277	-0.042	0.00232377	0.0633	8.9002e-14	0.507	0.248945	0.000117745	55.6024
32	rs137901416	A	G	0.04572	-0.0163	0.00332355	0.0966	4.70002e-43	0.8664	0.100311	0.000400619	189.237
33	rs139669835	T	C	-0.0612563	-0.2579	0.0105346	0.6488	6.1e-09	0.691	0.009365	7.16032e-05	33.8114
34	rs139795227	C	A	0.0599379	0.0642	0.00873247	0.1478	6.70039e-12	0.6638	0.014021	9.97662e-05	47.1115
35	rs141214782	TTATC	T	-0.0246687	-0.0073	0.00335723	0.0778	1.99986e-13	0.9256	0.101206	0.000114335	53.9919
36	rs142426306	T	C	-0.0504903	0.0092	0.00539933	0.1225	8.69961e-21	0.9401	0.039544	0.000185163	87.4449
37	rs143190905	T	G	-0.0723995	0.0503	0.00369421	0.0905	1.59993e-85	0.5779	0.080404	0.00081278	384.084
38	rs144204502	T	C	-0.100574	0.1115	0.00913369	0.1258	3.40017e-28	0.3755	0.012562	0.000256723	121.249
39	rs145114957	G	C	0.0272605	0.1913	0.00498872	0.1231	4.60002e-08	0.1203	0.042648	6.32353e-05	29.8598
40	rs150150565	T	C	0.063762	0.0427	0.00739877	0.1766	6.79986e-18	0.8091	0.021455	0.000157266	74.2682
41	rs1611236	A	G	-0.0160135	0.0948	0.00213359	0.0597	6.09958e-14	0.1123	0.32687	0.000119288	56.3312
42	rs16978028	T	A	-0.029945	-0.0925	0.00285068	0.0873	8.19974e-26	0.2895	0.143727	0.000233641	110.344
43	rs17445108	A	G	-0.0168922	-0.0237	0.00300983	0.0729	2e-08	0.7457	0.12695	6.67049e-05	31.4983
44	rs182059586	C	T	-0.0571159	0.2545	0.00680853	0.2897	4.90004e-17	0.3796	0.02511	0.000149019	70.3729
45	rs185174247	A	G	0.0372806	0.1524	0.00435145	0.1404	1.10002e-17	0.2778	0.05609	0.000155428	73.4
46	rs188918174	T	C	0.0403062	-0.1153	0.00543604	0.1139	1.20005e-13	0.3113	0.036106	0.00011642	54.9764
47	rs1907702	A	G	0.0150247	-0.0004	0.00242651	0.0598	5.89997e-10	0.9948	0.233229	8.11914e-05	38.3394
48	rs1957937	T	A	0.0209365	-0.0484	0.00273361	0.0618	1.9002e-14	0.4334	0.16018	0.000124216	58.6588
49	rs1985369	G	A	-0.0311893	0.0776	0.00300952	0.0765	3.59998e-25	0.3104	0.131822	0.000227413	107.403
50	rs2056726	A	G	-0.0228078	-0.0395	0.00243638	0.0572	7.89951e-21	0.4896	0.214376	0.000185564	87.6345
51	rs2282764	G	A	-0.0224234	0.002	0.00289392	0.0686	9.30037e-15	0.9772	0.142384	0.000127137	60.0383
52	rs2538745	C	T	-0.012942	-0.0244	0.002056	0.0479	3.09999e-10	0.61	0.397159	8.39108e-05	39.6237
53	rs2555104	C	A	-0.0139717	0.0252	0.00203498	0.0479	6.59933e-12	0.5993	0.434255	9.98235e-05	47.1386
54	rs28363070	A	G	0.0755557	-0.8384	0.00959987	0.548	3.50026e-15	0.1261	0.013389	0.000131173	61.9444
55	rs28502153	A	C	-0.0215916	0.07	0.00206208	0.0493	1.20005e-25	0.1554	0.377958	0.000232143	109.637
56	rs28577594	C	G	0.0187657	-0.0248	0.00224024	0.053	5.40008e-17	0.6398	0.290171	0.000148585	70.1679
57	rs2967355	C	A	-0.0461595	0.1022	0.00238972	0.0629	4.00037e-83	0.1045	0.225724	0.000789556	373.101
58	rs2977608	C	A	0.0129483	0.0555	0.00233716	0.0521	2.99999e-08	0.2862	0.256051	6.50007e-05	30.6935
59	rs3093888	A	G	-0.028973	-0.0139	0.00452459	0.0843	1.5e-10	0.8691	0.05131	8.68338e-05	41.004
60	rs35446936	A	G	-0.0940025	0.0081	0.00232918	0.0538	1e-200	0.8798	0.243674	0.00343776	1628.81
61	rs35640778	A	G	-0.209011	-0.3208	0.00702087	0.213	9.59401e-195	0.1319	0.020757	0.00187344	886.247
62	rs3767952	A	G	0.0134472	-0.0169	0.00238826	0.0573	1.79999e-08	0.768599	0.226709	6.71381e-05	31.7029
63	rs3785074	G	A	0.023863	0.0127	0.00220455	0.0589	2.60016e-27	0.8296	0.289672	0.000248085	117.168
64	rs3891167	G	A	-0.0425685	0.0763	0.00239551	0.0558	1.20005e-70	0.1712	0.253435	0.000668326	315.776
65	rs41269079	A	T	0.0153617	-0.0495	0.0025499	0.0587	1.7e-09	0.3992	0.188991	7.68594e-05	36.2936
66	rs41304832	A	G	0.0611702	0.0433	0.0093095	0.1253	5.00035e-11	0.7298	0.012378	9.14293e-05	43.1743
67	rs4498805	T	G	0.0150601	0.0051	0.00200376	0.0477	5.70033e-14	0.9149	0.453368	0.000119622	56.4888
68	rs4530278	T	G	0.0138793	-0.0073	0.0020567	0.049	1.50003e-11	0.8813	0.40185	9.64382e-05	45.5398
69	rs4616688	T	G	-0.0173476	0.067	0.00200198	0.049	4.49987e-18	0.1713	0.474606	0.000158997	75.0857
70	rs4695407	G	A	0.0141511	0.0262	0.00199925	0.0479	1.50003e-12	0.5843	0.492157	0.000106096	50.1008
71	rs4724	A	G	-0.0547446	-0.0961	0.00312441	0.0777	9.79941e-69	0.2162	0.116598	0.000649774	307.004
72	rs4731541	G	C	-0.0206119	0.0524	0.00205962	0.0497	1.39991e-23	0.2921	0.375099	0.000212064	100.152
73	rs4743037	T	C	0.0147971	-0.0824	0.00238094	0.0582	5.1e-10	0.1571	0.230874	8.17935e-05	38.6238
74	rs59409453	G	A	0.0202133	-0.0164	0.00230175	0.0591	1.59993e-18	0.781101	0.269398	0.0001633	77.1181
75	rs6007020	C	T	0.0144904	-0.0626	0.00209637	0.05	4.79954e-12	0.2111	0.367823	0.000101176	47.7775
76	rs6054257	A	G	-0.0141684	-0.0379	0.00247729	0.0598	1.09999e-08	0.5263	0.206478	6.92717e-05	32.7104
77	rs611646	A	T	-0.0368309	-0.0874	0.00203547	0.0489	3.50026e-73	0.0740696	0.408685	0.000692934	327.411
78	rs61405042	T	C	-0.0501874	0.0505	0.00602955	0.2225	8.49963e-17	0.8206	0.029288	0.000146708	69.2816
79	rs61748181	T	C	-0.059181	0.0795	0.00595394	0.1066	2.80027e-23	0.4559	0.028928	0.000209201	98.7993
80	rs6536702	A	G	0.0534148	0.0392	0.00238875	0.0613	9.39723e-111	0.5226	0.225353	0.00105784	500.011
81	rs6584579	G	A	0.0114923	0.0371	0.00204674	0.0511	2e-08	0.467599	0.398876	6.67663e-05	31.5273
82	rs6587577	G	A	-0.0182148	0.0952	0.0026359	0.0657	4.79954e-12	0.1473	0.173654	0.000101122	47.7517
83	rs6659669	T	C	-0.0117091	0.0169	0.00205167	0.0484	1.09999e-08	0.7268	0.394905	6.89763e-05	32.5709
84	rs6669563	A	G	0.0182358	-0.0445	0.00202476	0.0482	2.09991e-19	0.3561	0.437768	0.000171762	81.1149
85	rs66731853	A	G	-0.0177791	-0.0276	0.00215421	0.0601	1.50003e-16	0.6459	0.317304	0.000144238	68.1148
86	rs6751209	C	T	-0.0140465	0.0399	0.00248465	0.0618	1.6e-08	0.5189	0.204231	6.76822e-05	31.9598
87	rs6776756	A	G	-0.0174439	0.0411	0.00203747	0.0484	1.10002e-17	0.3958	0.402438	0.000155216	73.2998
88	rs6790988	G	A	0.0145728	0.0584	0.00228428	0.0569	1.79999e-10	0.3046	0.258098	8.61882e-05	40.6992
89	rs6881568	A	C	0.0169256	-0.0316	0.00207735	0.0538	3.69999e-16	0.5563	0.36258	0.000140574	66.3845
90	rs7099229	A	G	-0.0153288	0.0354	0.00224403	0.0629	8.4004e-12	0.573099	0.273301	9.8813e-05	46.6613
91	rs7164950	G	A	0.0129362	-0.0052	0.00204001	0.0485	2.30001e-10	0.9145	0.405979	8.51549e-05	40.2112
92	rs7209057	A	G	0.011819	0.0252	0.00202865	0.0482	5.69994e-09	0.6003	0.438956	7.1881e-05	33.9426
93	rs7221585	T	C	0.0143271	0.0266	0.00247042	0.0533	6.69993e-09	0.6181	0.22401	7.12266e-05	33.6336
94	rs73581419	T	C	0.0229838	0.0467	0.00324156	0.0872	1.29987e-12	0.5925	0.106605	0.00010646	50.2729
95	rs73730598	A	G	0.0273632	-0.0939	0.00439272	0.0958	4.70002e-10	0.3269	0.054793	8.2173e-05	38.803
96	rs76065543	T	C	0.0342843	-0.0151	0.00290708	0.062	4.19952e-32	0.8072	0.137527	0.000294474	139.083
97	rs76219171	A	G	0.0359839	-0.0525	0.00431741	0.1286	7.8001e-17	0.6829	0.058433	0.000147097	69.4653
98	rs762679	A	T	0.0310104	0.0809	0.00285024	0.0636	1.39991e-27	0.2032	0.143499	0.000250635	118.372
99	rs76666449	C	T	0.0295125	-0.0907	0.00333186	0.0697	8.19974e-19	0.1932	0.100625	0.000166136	78.4579
100	rs7705526	A	C	0.0776022	0.0987	0.00216124	0.0513	1e-200	0.0542001	0.326578	0.00272305	1289.26
101	rs77231040	C	G	0.0989303	-0.0753	0.0134649	0.1523	1.99986e-13	0.621199	0.005742	0.000114314	53.9822
102	rs7772289	T	G	0.017549	0.038	0.00200003	0.0505	1.69981e-18	0.4516	0.496919	0.000163027	76.9892
103	rs77732866	A	G	0.0177942	-0.0038	0.00290595	0.0688	9.20005e-10	0.9562	0.137597	7.94043e-05	37.4955
104	rs7790856	T	C	-0.0437199	0.0978	0.00220526	0.0573	1.80011e-87	0.0877304	0.289139	0.000831716	393.04
105	rs78491606	C	A	-0.0756311	-0.2408	0.00741168	0.1451	1.9002e-24	0.0970689	0.018433	0.00022048	104.128
106	rs79977579	A	C	0.0281517	0.092	0.00343182	0.0826	2.29985e-16	0.2651	0.09555	0.000142494	67.2912
107	rs80116508	A	G	-0.0352672	0.0386	0.00415151	0.0883	1.99986e-17	0.662	0.062356	0.000152813	72.1652
108	rs80324517	A	G	0.0396515	0.0726	0.00466286	0.0981	1.80011e-17	0.4593	0.048259	0.000153125	72.3124
109	rs8102497	A	G	-0.0149654	-0.0492	0.0020233	0.0481	1.39991e-13	0.3066	0.431828	0.000115852	54.7084
110	rs8105767	G	A	0.0328384	-0.0257	0.00220117	0.0513	2.49977e-50	0.6162	0.29467	0.00047114	222.564
111	rs869785	C	T	-0.0147303	-0.0831	0.00212801	0.0506	4.40048e-12	0.1005	0.327529	0.000101468	47.9153
112	rs871134	T	C	-0.0182986	-0.0997	0.0020263	0.0481	1.69981e-19	0.0381496	0.430968	0.000172684	81.5505
113	rs932002	T	C	-0.0402052	0.0265	0.00279667	0.0564	7.29962e-47	0.637699	0.150843	0.000437512	206.671
114	rs9398196	G	A	-0.0143586	0.084	0.00201175	0.0496	9.49948e-13	0.0901592	0.47995	0.000107877	50.9418
115	rs939916	A	G	0.0241795	0.0526	0.00216724	0.0543	6.59933e-29	0.3321	0.330033	0.000263551	124.474
116	rs9419958	C	T	-0.0810098	-0.0452	0.00293847	0.0746	2.60016e-167	0.5441	0.13861	0.00160706	760.03
117	rs9600019	T	C	0.0127134	-0.0023	0.00213096	0.0495	2.39999e-09	0.9626	0.335579	7.53769e-05	35.5935
118	rs9878436	T	C	-0.0143407	0.0311	0.00201819	0.05	1.20005e-12	0.5332	0.434393	0.000106922	50.4911
119	rs9940099	T	G	-0.033609	0.0359	0.00411613	0.0883	3.19963e-16	0.684699	0.062718	0.000141179	66.6701
120	rs9955360	A	C	-0.0190311	0.0654	0.00299791	0.0685	2.19999e-10	0.3399	0.130712	8.53398e-05	40.2985
abbreviation: IV, instrumental variable. se, standard error. maf, minor allele frequency. r2, proportion of variance explained for the association between the SNP and the exposure variable. F, The strength of the instrument. LTL,leukocyte telomere length. NAFLD, nonalcoholic fatty liver disease.

## Sheet: Table S6. 
Supplementary table 6. Summary table of all IVs used in the Mendelian randomization analysis for IBS on LTL.
NO.	SNP	effect allele	other allele	beta exposure	beta outcome	se exposure	se outcome	pval.exposure	pval.outcome	maf	r2	F
1	rs10044618	T	C	0.035	0.00279694	0.0069	0.0020308	4.12401e-07	0.17	0.4316	5.2874e-05	25.7298
2	rs111491723	C	A	-0.1153	-0.00213555	0.0249	0.00684431	3.68104e-06	0.760001	0.024	4.40624e-05	21.4416
3	rs112215352	G	A	0.0794	0.00173296	0.0171	0.00492079	3.19396e-06	0.719999	0.0458	4.43054e-05	21.5599
4	rs11656412	A	G	0.0348	-0.00434929	0.007	0.00207235	7.78305e-07	0.0359998	0.3904	5.07887e-05	24.715
5	rs12358694	G	A	0.0328	-0.00028845	0.0071	0.00202897	4.47404e-06	0.89	0.4663	4.3857e-05	21.3417
6	rs12464541	C	T	0.0421	0.0026022	0.0085	0.00250487	7.27294e-07	0.3	0.1999	5.04117e-05	24.5315
7	rs1248825	C	A	-0.0444	0.00198444	0.0073	0.00214489	1.20401e-09	0.35	0.3253	7.60176e-05	36.9929
8	rs12530635	C	G	0.0338	-0.00193993	0.0074	0.00212331	4.741e-06	0.36	0.334	4.28725e-05	20.8626
9	rs12549729	G	T	-0.0475	-0.00045311	0.0086	0.00222443	2.88098e-08	0.84	0.3898	6.26888e-05	30.5062
10	rs12692627	A	G	-0.0373	0.00359511	0.0076	0.00222078	8.31304e-07	0.11	0.2838	4.94989e-05	24.0873
11	rs12727764	T	G	-0.0437	0.00088399	0.0093	0.00276281	2.94999e-06	0.75	0.1602	4.53737e-05	22.0798
12	rs1280622	A	C	0.0322	-0.00353746	0.0069	0.00203167	3.24101e-06	0.0819993	0.4101	4.47529e-05	21.7777
13	rs12974306	T	G	-0.0333	0.00386801	0.0069	0.00200296	1.35301e-06	0.0530005	0.483	4.78626e-05	23.291
14	rs13251888	A	G	0.0747	-0.00081438	0.0163	0.00444249	4.83103e-06	0.85	0.0551	4.31593e-05	21.0022
15	rs13321176	G	T	-0.0478	-0.00123244	0.0092	0.00271726	1.80198e-07	0.649999	0.1702	5.54732e-05	26.9947
16	rs150079703	G	C	-0.0417	-0.00249385	0.0082	0.00206778	4.20901e-07	0.23	0.4003	5.31433e-05	25.8608
17	rs1631779	A	C	-0.0611	-9.92e-05	0.0127	0.00361415	1.40001e-06	0.98	0.0788	4.75643e-05	23.1459
18	rs17210284	C	T	0.037	-0.0004369	0.0081	0.00240582	4.782e-06	0.86	0.231	4.28787e-05	20.8656
19	rs17331469	T	G	0.0473	0.00232837	0.0099	0.00296839	2.014e-06	0.43	0.1368	4.69093e-05	22.8271
20	rs189713900	G	A	0.1528	0.00462051	0.0315	0.00828993	1.181e-06	0.58	0.0156	4.83539e-05	23.5301
21	rs2123209	T	C	0.0509	-0.0103581	0.011	0.00329273	3.32897e-06	0.0017	0.1094	4.40005e-05	21.4116
22	rs2197542	T	G	0.0484	0.00198142	0.0105	0.0030781	3.63999e-06	0.52	0.1232	4.36637e-05	21.2476
23	rs2728934	G	A	0.0374	-0.00312534	0.0079	0.00229083	2.08699e-06	0.17	0.2621	4.6057e-05	22.4123
24	rs2731562	A	C	-0.0317	-0.00171546	0.0069	0.00200512	3.65502e-06	0.39	0.4883	4.33739e-05	21.1066
25	rs2828078	A	G	-0.0467	0.00068521	0.0102	0.00289162	4.454e-06	0.81	0.1428	4.30766e-05	20.9619
26	rs3096652	A	G	-0.0326	-0.00182797	0.007	0.0020274	3.02503e-06	0.37	0.4971	4.45704e-05	21.6889
27	rs35418299	G	A	-0.0311	-0.00124802	0.0068	0.00200446	4.75905e-06	0.53	0.4942	4.29844e-05	20.9171
28	rs5017929	G	A	-0.0387	0.00064495	0.0075	0.00221887	2.12202e-07	0.77	0.2991	5.47145e-05	26.6255
29	rs56884006	C	T	0.0433	0.00059235	0.0092	0.00243022	2.59699e-06	0.81	0.2217	4.55205e-05	22.1513
30	rs57810551	G	T	0.0336	-0.00378933	0.0071	0.00209166	2.28502e-06	0.0700003	0.3609	4.60224e-05	22.3955
31	rs6471719	C	T	0.0367	0.00124803	0.0076	0.00223542	1.42699e-06	0.58	0.2786	4.79194e-05	23.3186
32	rs6696068	T	G	-0.035	0.00216721	0.007	0.00206645	5.79696e-07	0.29	0.3891	5.13742e-05	24.9999
33	rs6887323	A	G	-0.0334	0.00039615	0.0069	0.00203138	1.30801e-06	0.85	0.4582	4.81505e-05	23.4311
34	rs7106434	C	T	-0.0384	0.00361004	0.0069	0.00203735	3.18897e-08	0.0759994	0.4095	6.36449e-05	30.9715
35	rs72811605	G	A	-0.0773	-0.00025827	0.0166	0.00444687	3.28799e-06	0.95	0.0577	4.45605e-05	21.6841
36	rs7326447	T	C	0.106	0.0030075	0.0224	0.00638049	2.30298e-06	0.64	0.0261	4.60175e-05	22.3931
37	rs75963624	A	G	0.1854	0.00211649	0.0405	0.00996524	4.76804e-06	0.83	0.0099	4.30643e-05	20.956
38	rs7751504	T	C	-0.0328	0.00348625	0.007	0.00205694	2.96299e-06	0.0899995	0.3822	4.5119e-05	21.9558
39	rs8106322	G	A	0.0394	-0.00102164	0.0075	0.00212001	1.45201e-07	0.630001	0.354	5.67117e-05	27.5974
40	rs940468	C	T	-0.0328	-0.00074846	0.007	0.00205268	2.76898e-06	0.719999	0.4248	4.5119e-05	21.9558
41	rs9513519	G	A	-0.0388	-0.00209131	0.007	0.00205399	3.08702e-08	0.31	0.3832	6.31345e-05	30.7231
42	rs996762	G	C	-0.0499	0.0089601	0.0094	0.00277722	1.11501e-07	0.00129999	0.1576	5.79092e-05	28.1802
abbreviation: IV, instrumental variable. se, standard error. maf, minor allele frequency. r2, proportion of variance explained for the association between the SNP and the exposure variable. F, The strength of the instrument. LTL,leukocyte telomere length. IBS, irritable bowel syndrome.

## Sheet: Table S7.
Supplementary table 7. Summary table of all IVs used in the Mendelian randomization analysis for GERD on LTL.
NO.	SNP	effect allele	other allele	beta exposure	beta outcome	se exposure	se outcome	pval exposure	pval outcome	maf	r2	F
1	rs10256375	G	A	-0.0723	-9.982e-05	0.0139	0.00228044	1.82201e-07	0.97	0.3744	0.000133366	27.0547
2	rs11036143	G	C	0.0904	0.00070536	0.0195	0.00340325	3.743e-06	0.84	0.1377	0.000105944	21.4913
3	rs111242874	G	A	0.303	0.0108949	0.0634	0.00643291	1.78599e-06	0.0899995	0.01148	0.000112593	22.8403
4	rs112200909	A	G	0.1078	0.00212894	0.0226	0.00734972	1.91298e-06	0.77	0.1038	0.000112157	22.7518
5	rs11628472	T	C	-0.1887	-0.00044292	0.0365	0.00396814	2.362e-07	0.91	0.0363	0.000131752	26.7272
6	rs12474890	A	G	-0.1162	-0.00127733	0.025	0.00329346	3.31101e-06	0.7	0.08031	0.000106498	21.6037
7	rs12759463	G	A	-0.0619	-0.002727	0.0134	0.00205529	3.73904e-06	0.18	0.4896	0.000105192	21.3387
8	rs148451769	A	T	-0.1748	-0.0219091	0.0381	0.0164912	4.42303e-06	0.18	0.03441	0.000103763	21.0489
9	rs2238623	G	T	0.1826	-0.0105925	0.0351	0.00623855	2.02199e-07	0.0899995	0.03841	0.000133409	27.0634
10	rs2993831	C	T	-0.0663	0.00021372	0.0136	0.00203076	1.16501e-06	0.92	0.4851	0.000117153	23.7654
11	rs4835377	G	A	-0.0754	-0.00247006	0.0162	0.0026938	3.40103e-06	0.36	0.2224	0.000106788	21.6625
12	rs59756332	G	A	0.0715	-0.00278042	0.0156	0.00232461	4.705e-06	0.23	0.2432	0.000103555	21.0067
13	rs61801799	G	T	0.0973	0.00032304	0.0209	0.00292405	3.27401e-06	0.91	0.12	0.000106842	21.6735
14	rs62398682	T	G	-0.0695	0.00586896	0.0152	0.00220257	4.72204e-06	0.00769999	0.27	0.000103061	20.9063
15	rs66485157	G	A	-0.0805	0.00156565	0.0174	0.00247039	3.61601e-06	0.53	0.1815	0.000105512	21.4037
16	rs6874323	A	C	0.0731	-0.00194977	0.0151	0.00227291	1.20901e-06	0.39	0.2727	0.000115528	23.4356
17	rs7190356	A	G	0.0684	0.00469383	0.0145	0.00227241	2.57199e-06	0.0389996	0.3076	0.000109694	22.2521
18	rs73342103	C	T	0.3601	0.00372393	0.0752	0.00680052	1.68399e-06	0.58	0.008279	0.000113036	22.9301
19	rs73595410	C	T	-0.1317	-0.00028148	0.0265	0.0036217	6.82402e-07	0.94	0.06925	0.000121754	24.6988
20	rs74630909	T	C	-0.1688	-0.00228359	0.0368	0.00537488	4.44703e-06	0.67	0.03486	0.000103719	21.04
21	rs77116156	G	A	-0.1084	0.00017243	0.0235	0.00381891	3.84503e-06	0.96	0.09215	0.00010489	21.2774
22	rs77299704	A	G	0.1509	-0.00359115	0.033	0.00671871	4.652e-06	0.59	0.04546	0.000103077	20.9096
23	rs80061185	A	G	-0.1326	0.00082326	0.0259	0.00390181	3.13199e-07	0.83	0.073	0.000129207	26.211
24	rs9378721	G	A	0.0627	0.00294224	0.0135	0.00203887	3.62402e-06	0.15	0.4425	0.000106335	21.5707
abbreviation: IV, instrumental variable. se, standard error. maf, minor allele frequency. r2, proportion of variance explained for the association between the SNP and the exposure variable. F, The strength of the instrument. LTL,leukocyte telomere length. GERD:gastroesophageal reflux disease.

## Sheet: Table S8. 
Supplementary table 8. Summary table of all IVs used in the Mendelian randomization analysis for PUD on LTL.
NO.	SNP	effect allele	other allele	beta exposure	beta outcome	se exposure	se outcome	pval.exposure	pval.outcome	maf	r2	F
1	rs10996530	A	G	0.00108438	0.00304667	0.000233825	0.002044	3.52655e-06	0.14	0.416189	5.95408e-05	21.5069
2	rs113265787	T	C	0.00445523	-0.00226596	0.000974751	0.00853857	4.86407e-06	0.79	0.0156278	5.78345e-05	20.8906
3	rs115788529	T	C	0.00555706	-0.00165737	0.00111886	0.0098687	6.81303e-07	0.87	0.011254	6.82918e-05	24.6681
4	rs12222311	T	C	0.00199848	0.00175714	0.000430195	0.00366634	3.39344e-06	0.630001	0.0794204	5.97451e-05	21.5807
5	rs138785496	A	G	0.00158132	-0.0033869	0.000323873	0.00283773	1.0478e-06	0.23	0.153285	6.59965e-05	23.839
6	rs140051672	A	G	0.00553834	0.0101326	0.00116507	0.0104481	1.99862e-06	0.33	0.0112332	6.25587e-05	22.5971
7	rs141916985	G	A	0.00462283	0.0118503	0.000996331	0.00865979	3.48779e-06	0.17	0.0138501	5.95994e-05	21.5281
8	rs184548096	C	T	0.00536545	0.00320196	0.00108833	0.00976849	8.22735e-07	0.74	0.0117634	6.72855e-05	24.3046
9	rs190645127	T	C	-0.00416475	0.00262556	0.000870545	0.00776041	1.71842e-06	0.74	0.0201686	6.33618e-05	22.8872
10	rs2032408	C	T	-0.00122775	0.00085916	0.000231776	0.00203574	1.17698e-07	0.67	0.427888	7.76799e-05	28.0595
11	rs28435331	G	A	0.00292818	0.00633127	0.000593111	0.00499013	7.93761e-07	0.2	0.0389352	6.74767e-05	24.3737
12	rs57507901	T	C	0.00207582	0.00625601	0.000453603	0.00374673	4.73446e-06	0.0949992	0.069006	5.79778e-05	20.9423
13	rs6998746	A	C	-0.00123966	-0.00035998	0.000242609	0.00212708	3.22805e-07	0.87	0.339009	7.22802e-05	26.1089
abbreviation: IV, instrumental variable. se, standard error. maf, minor allele frequency. r2, proportion of variance explained for the association between the SNP and the exposure variable. F, The strength of the instrument. LTL,leukocyte telomere length. PUD, peptic ulcers disease.

## Sheet: Table S9. 
Supplementary table 9. Summary table of all IVs used in the Mendelian randomization analysis for NAFLD on LTL.
NO.	SNP	effect allele	other allele	beta exposure	beta outcome	se exposure	se outcome	pval.exposure	pval.outcome	maf	r2	F
1	rs112875651	A	G	-0.2365	-0.00032031	0.0493	0.00209252	1.63301e-06	0.88	0.3872	0.00010517	23.0125
2	rs113149015	T	C	0.593	-0.00054146	0.13	0.00477008	5.05697e-06	0.91	0.04008	9.50933053744321e-05	20.8074
3	rs13288278	C	T	0.3663	0.00185464	0.0811	0.00277225	6.25605e-06	0.5	0.1014	9.32309692126287e-05	20.3999
4	rs141502774	G	A	1.4053	0.01833	0.3091	0.00884853	5.45695e-06	0.0379997	0.008016	9.44642795979583e-05	20.6698
5	rs146090367	G	C	0.7689	0.00057655	0.1608	0.0073663	1.736e-06	0.94	0.02567	0.000104494	22.8646
6	rs148887741	G	C	2.737	-0.00442951	0.5582	0.00773628	9.43192e-07	0.57	0.003076	0.000109873	24.0417
7	rs17086047	T	A	0.3626	0.00492648	0.081	0.00319904	7.65297e-06	0.12	0.1003	9.15828907826997e-05	20.0393
8	rs17135009	T	C	0.7946	0.00194788	0.1748	0.00539368	5.49895e-06	0.719999	0.02176	9.44369193131965e-05	20.6638
9	rs2220228	T	C	0.3324	-0.00169794	0.0723	0.0031676	4.27396e-06	0.59	0.1349	9.65988693087806e-05	21.1369
10	rs4823112	T	C	0.3827	-0.00262749	0.085	0.00634476	6.78703e-06	0.68	0.09084	9.26418883978355e-05	20.271
11	rs56195589	C	T	0.3191	-0.00046658	0.0684	0.00294865	3.10399e-06	0.87	0.1486	9.94641940240062e-05	21.7639
12	rs72983431	A	G	1.4469	-0.0157527	0.3004	0.0111477	1.45999e-06	0.16	0.008434	0.000106023	23.1992
13	rs738408	T	C	0.6125	-0.00079035	0.0605	0.00242535	4.45554e-24	0.74	0.2268	0.000468238	102.494
14	rs75025168	A	G	0.9714	-0.00922874	0.1929	0.0073529	4.75598e-07	0.21	0.0188	0.000115891	25.3587
15	rs75635096	G	A	0.809	-0.00566622	0.1719	0.00731976	2.51802e-06	0.44	0.02287	0.000101221	22.1483
16	rs78305825	C	T	0.6329	0.00122879	0.1197	0.0046422	1.24799e-07	0.79	0.04813	0.00012776	27.9562
17	rs8100204	A	G	0.4365	0.00276695	0.068	0.00286511	1.373e-10	0.33	0.1599	0.000188294	41.2047
abbreviation: IV, instrumental variable. se, standard error. maf, minor allele frequency. r2, proportion of variance explained for the association between the SNP and the exposure variable. F, The strength of the instrument. LTL,leukocyte telomere length. NAFLD, nonalcoholic fatty liver disease.

[truncated: 4 more sheets: Table S10, Table S11, Table S12, Table S13]
